# Supplementary material for: Impact of a Community-Based Health Intervention on Health Knowledge, Lifestyle Goals, Dietary Practices, and Physical Activity in Older Adults: A Multisite Cohort Study
Source: Healthcare (Basel). 2024 Dec 23;12(24):2588. doi: 10.3390/healthcare12242588 (PMC11728349; doi:10.3390/healthcare12242588)
Supplement: Supplementary file 1 [file healthcare-12-02588-s001.zip]

Archive with 1 entries (1 files):
- healthcare-3359977-supplementary.pdf
